# Supplementary material for: The COVID-19 wave in Belgium during the Fall of 2020 and its association with higher education
Source: PLoS One. 2022 Feb 25;17(2):e0264516. doi: 10.1371/journal.pone.0264516 (PMC8880857; doi:10.1371/journal.pone.0264516)
Supplement: S1 Table — Estimation of all parameters used in the spatially discrete geostatistical model. (XLSX) [file pone.0264516.s004.xlsx]

## Sheet: Flanders
Period	Effect	Parameter	Estimate	95% credible interval
				Upper	Lower
1-15 June 2020	agegroup1	α11	-10.0955	-10.4275	-9.77623
	agegroup2	α12	-9.22129	-9.52525	-8.92857
	agegroup3	α13	-9.35003	-9.66511	-9.04663
	agegroup4	α14	-9.41696	-9.7333	-9.11235
	agegroup5	α15	-9.45908	-9.77329	-9.15673
	agegroup6	α16	-9.82948	-10.1797	-9.49382
	agegroup7	α17	-9.4408	-9.79267	-9.10413
	agegroup8	α18	-8.61811	-8.93705	-8.31092
	female	α2	0.249392	0.118486	0.380899
	income	β1	-0.0862654	-0.177068	0.00450823
	popdens	β2	0.0591139	-0.0517604	0.171817
	agegroup1∗sturatio	γ1	0.230116	-0.0539155	0.502506
	agegroup2∗sturatio	γ2	0.129298	-0.120444	0.375075
	agegroup3∗sturatio	γ3	0.00659658	-0.282395	0.282657
	agegroup4∗sturatio	γ4	0.133395	-0.146764	0.40286
	agegroup5∗sturatio	γ5	0.00500014	-0.297254	0.292268
	agegroup6∗sturatio	γ6	-0.0328871	-0.398055	0.301131
	agegroup7∗sturatio	γ7	-0.135994	-0.518775	0.214921
	agegroup8∗sturatio	γ8	-0.10253	-0.412469	0.191681
	Precision SU	τυ	2.51441	1.43149	3.80556
	Precision SS	τν	5.06338	1.20151	17.8317
16-30 June 2020	agegroup1	α11	-9.86798	-10.207	-9.54429
	agegroup2	α12	-9.01236	-9.3229	-8.71534
	agegroup3	α13	-9.1309	-9.44959	-8.82558
	agegroup4	α14	-9.38844	-9.7217	-9.06964
	agegroup5	α15	-9.68874	-10.0432	-9.35182
	agegroup6	α16	-9.75457	-10.1222	-9.40449
	agegroup7	α17	-9.77298	-10.1929	-9.38024
	agegroup8	α18	-9.02063	-9.38489	-8.67287
	female	α2	0.133042	-0.00928496	0.27569
	income	β1	-0.166298	-0.26135	-0.0716862
	popdens	β2	0.00125685	-0.109684	0.116242
	agegroup1∗sturatio	γ1	0.108756	-0.250262	0.437313
	agegroup2∗sturatio	γ2	0.0652972	-0.223816	0.340258
	agegroup3∗sturatio	γ3	0.311942	0.0379799	0.57542
	agegroup4∗sturatio	γ4	0.182803	-0.150381	0.490851
	agegroup5∗sturatio	γ5	-0.0619237	-0.47385	0.316129
	agegroup6∗sturatio	γ6	0.16278	-0.236766	0.520203
	agegroup7∗sturatio	γ7	-0.078759	-0.604049	0.388511
	agegroup8∗sturatio	γ8	0.127189	-0.262699	0.478089
	Precision SU	τυ	6.14508	2.42066	14.1666
	Precision SS	τν	1.25279	0.500068	2.4311
1-15 July 2020	agegroup1	α11	-9.81173	-10.1301	-9.50628
	agegroup2	α12	-8.73792	-9.02534	-8.46225
	agegroup3	α13	-8.98584	-9.28435	-8.69904
	agegroup4	α14	-9.14218	-9.44934	-8.84736
	agegroup5	α15	-9.20276	-9.50617	-8.91128
	agegroup6	α16	-9.61061	-9.9476	-9.28736
	agegroup7	α17	-9.62737	-10.0043	-9.26996
	agegroup8	α18	-9.23727	-9.61625	-8.87865
	female	α2	-0.103037	-0.219597	0.0132544
	income	β1	-0.180394	-0.277476	-0.0841831
	popdens	β2	0.0547514	-0.053977	0.166455
	agegroup1∗sturatio	γ1	0.208858	-0.134123	0.531768
	agegroup2∗sturatio	γ2	0.357113	0.102967	0.608488
	agegroup3∗sturatio	γ3	0.356825	0.0781238	0.627831
	agegroup4∗sturatio	γ4	0.175387	-0.148158	0.483778
	agegroup5∗sturatio	γ5	0.345653	0.0460752	0.633784
	agegroup6∗sturatio	γ6	0.286892	-0.0782796	0.625692
	agegroup7∗sturatio	γ7	0.0528214	-0.417362	0.480158
	agegroup8∗sturatio	γ8	-0.158574	-0.637289	0.284639
	Precision SU	τυ	1858.6	129.247	6702.19
	Precision SS	τν	0.467889	0.334121	0.63671
16-31 July 2020	agegroup1	α11	-8.33292	-8.52656	-8.14451
	agegroup2	α12	-7.53288	-7.71893	-7.35206
	agegroup3	α13	-7.75366	-7.94485	-7.56767
	agegroup4	α14	-7.84777	-8.03992	-7.66081
	agegroup5	α15	-8.12851	-8.32439	-7.9378
	agegroup6	α16	-8.81161	-9.04045	-8.58969
	agegroup7	α17	-8.86514	-9.10781	-8.62956
	agegroup8	α18	-8.48678	-8.72678	-8.25379
	female	α2	-0.0175372	-0.0775188	0.0423813
	income	β1	-0.10871	-0.17931	-0.0379088
	popdens	β2	0.0243779	-0.0547255	0.10451
	agegroup1∗sturatio	γ1	-0.0143065	-0.219289	0.187924
	agegroup2∗sturatio	γ2	0.0471278	-0.13761	0.230742
	agegroup3∗sturatio	γ3	0.000297936	-0.197453	0.195792
	agegroup4∗sturatio	γ4	0.0421653	-0.157957	0.23987
	agegroup5∗sturatio	γ5	0.0333192	-0.174338	0.237967
	agegroup6∗sturatio	γ6	-0.21844	-0.49387	0.0467592
	agegroup7∗sturatio	γ7	0.193447	-0.0762683	0.449513
	agegroup8∗sturatio	γ8	0.0893971	-0.18442	0.349468
	Precision SU	τυ	1836.79	116.858	6681.96
	Precision SS	τν	0.620916	0.472561	0.799961
1-15 August 2020	agegroup1	α11	-8.28938	-8.48029	-8.10343
	agegroup2	α12	-7.45837	-7.64175	-7.27997
	agegroup3	α13	-7.67729	-7.86443	-7.49505
	agegroup4	α14	-7.84306	-8.0328	-7.65821
	agegroup5	α15	-8.1553	-8.34913	-7.96634
	agegroup6	α16	-8.78314	-9.00236	-8.56956
	agegroup7	α17	-9.05984	-9.31558	-8.81286
	agegroup8	α18	-8.37201	-8.60005	-8.1497
	female	α2	0.0385228	-0.0202287	0.0972425
	income	β1	-0.130981	-0.199985	-0.0616306
	popdens	β2	0.0945139	0.0148667	0.175082
	agegroup1∗sturatio	γ1	0.0239077	-0.175616	0.221643
	agegroup2∗sturatio	γ2	0.206482	0.0310683	0.382113
	agegroup3∗sturatio	γ3	0.205349	0.0217906	0.388411
	agegroup4∗sturatio	γ4	0.15871	-0.0334804	0.349594
	agegroup5∗sturatio	γ5	0.208077	0.00997854	0.40423
	agegroup6∗sturatio	γ6	0.0981948	-0.149258	0.337272
	agegroup7∗sturatio	γ7	0.0438437	-0.270411	0.338761
	agegroup8∗sturatio	γ8	0.370529	0.140551	0.593062
	Precision SU	τυ	11.0307	5.09879	24.416
	Precision SS	τν	0.931011	0.581957	1.30296
16-31 August 2020	agegroup1	α11	-8.40269	-8.59322	-8.21806
	agegroup2	α12	-7.71289	-7.89837	-7.53342
	agegroup3	α13	-7.87674	-8.06618	-7.69321
	agegroup4	α14	-7.98466	-8.17599	-7.79922
	agegroup5	α15	-8.45307	-8.65253	-8.25943
	agegroup6	α16	-9.01445	-9.24245	-8.79323
	agegroup7	α17	-9.57337	-9.86743	-9.29212
	agegroup8	α18	-9.11591	-9.39466	-8.84781
	female	α2	-0.0204682	-0.0877987	0.0467864
	income	β1	-0.0820769	-0.146771	-0.0168633
	popdens	β2	0.1437	0.0695368	0.219269
	agegroup1∗sturatio	γ1	-0.0276293	-0.210029	0.151933
	agegroup2∗sturatio	γ2	-0.00786276	-0.175564	0.158172
	agegroup3∗sturatio	γ3	-0.0642511	-0.243017	0.111971
	agegroup4∗sturatio	γ4	-0.143203	-0.331757	0.0421693
	agegroup5∗sturatio	γ5	0.018826	-0.17604	0.209527
	agegroup6∗sturatio	γ6	-0.115738	-0.365316	0.122766
	agegroup7∗sturatio	γ7	-0.0447605	-0.387405	0.26641
	agegroup8∗sturatio	γ8	0.176796	-0.092773	0.427123
	Precision SU	τυ	1818.91	121.479	6632.35
	Precision SS	τν	0.797739	0.581299	1.0701
1-15 September 2020	agegroup1	α11	-7.64039	-7.80575	-7.47845
	agegroup2	α12	-6.99928	-7.16161	-6.84041
	agegroup3	α13	-7.25898	-7.42503	-7.09631
	agegroup4	α14	-7.41796	-7.58593	-7.25338
	agegroup5	α15	-7.75898	-7.93103	-7.59032
	agegroup6	α16	-8.24119	-8.42958	-8.05648
	agegroup7	α17	-8.48026	-8.69361	-8.27186
	agegroup8	α18	-8.20581	-8.42122	-7.99548
	female	α2	0.014002	-0.03827	0.0662346
	income	β1	-0.0913003	-0.154854	-0.027436
	popdens	β2	0.0747939	0.00176221	0.148544
	agegroup1∗sturatio	γ1	-0.00446562	-0.181977	0.172211
	agegroup2∗sturatio	γ2	0.125734	-0.04089	0.292121
	agegroup3∗sturatio	γ3	0.0935731	-0.0808546	0.267299
	agegroup4∗sturatio	γ4	0.0370632	-0.14374	0.216799
	agegroup5∗sturatio	γ5	0.0766466	-0.110373	0.262153
	agegroup6∗sturatio	γ6	0.162271	-0.0436948	0.364744
	agegroup7∗sturatio	γ7	0.160555	-0.0811477	0.394149
	agegroup8∗sturatio	γ8	0.023498	-0.230981	0.269075
	Precision SU	τυ	19.6069	7.22621	54.5659
	Precision SS	τν	0.798277	0.513741	1.05777
16-30 September 2020	agegroup1	α11	-7.07747	-7.19142	-6.96514
	agegroup2	α12	-6.26227	-6.37253	-6.15364
	agegroup3	α13	-6.67358	-6.78805	-6.56071
	agegroup4	α14	-6.72102	-6.83575	-6.60791
	agegroup5	α15	-6.88611	-7.00175	-6.77208
	agegroup6	α16	-7.51667	-7.64642	-7.38874
	agegroup7	α17	-7.63163	-7.77536	-7.49025
	agegroup8	α18	-7.46008	-7.60836	-7.31429
	female	α2	0.020791	-0.0172627	0.0588174
	income	β1	-0.0485382	-0.0924389	-0.00457443
	popdens	β2	0.066077	0.016278	0.116156
	agegroup1∗sturatio	γ1	-0.0405689	-0.165004	0.083501
	agegroup2∗sturatio	γ2	0.12879	0.015603	0.242115
	agegroup3∗sturatio	γ3	0.0499183	-0.0718329	0.171382
	agegroup4∗sturatio	γ4	0.0194357	-0.104706	0.143184
	agegroup5∗sturatio	γ5	0.0131564	-0.113014	0.138842
	agegroup6∗sturatio	γ6	-0.0266312	-0.175146	0.11998
	agegroup7∗sturatio	γ7	-0.0609905	-0.232868	0.107159
	agegroup8∗sturatio	γ8	0.0138749	-0.159084	0.182413
	Precision SU	τυ	1831.81	118.227	6666.52
	Precision SS	τν	1.3276	1.04462	1.66162
1-15 October 2020	agegroup1	α11	-6.06391	-6.13915	-5.98934
	agegroup2	α12	-5.01039	-5.0823	-4.93916
	agegroup3	α13	-5.36767	-5.44159	-5.29441
	agegroup4	α14	-5.38322	-5.457	-5.31011
	agegroup5	α15	-5.5576	-5.63182	-5.48404
	agegroup6	α16	-6.0623	-6.1421	-5.98319
	agegroup7	α17	-6.26032	-6.34817	-6.17331
	agegroup8	α18	-5.92648	-6.01414	-5.83964
	female	α2	0.055214	0.0328205	0.0775936
	income	β1	-0.0112593	-0.0424994	0.0200726
	popdens	β2	0.0115938	-0.0228229	0.046144
	agegroup1∗sturatio	γ1	0.0457232	-0.0398341	0.131014
	agegroup2∗sturatio	γ2	0.0793561	-0.000187368	0.158775
	agegroup3∗sturatio	γ3	0.0247849	-0.0583498	0.107717
	agegroup4∗sturatio	γ4	0.0276276	-0.0559681	0.111006
	agegroup5∗sturatio	γ5	-0.0164585	-0.101505	0.0683419
	agegroup6∗sturatio	γ6	-0.0340242	-0.127101	0.0585554
	agegroup7∗sturatio	γ7	-0.208255	-0.31747	-0.100063
	agegroup8∗sturatio	γ8	-0.264819	-0.374228	-0.156416
	Precision SU	τυ	1828.82	123.872	6640.81
	Precision SS	τν	2.34771	1.90871	2.85216
16-31 October 2020	agegroup1	α11	-5.24949	-5.30079	-5.19846
	agegroup2	α12	-4.14574	-4.1944	-4.09735
	agegroup3	α13	-4.26171	-4.31096	-4.21271
	agegroup4	α14	-4.26702	-4.31616	-4.21814
	agegroup5	α15	-4.35408	-4.40317	-4.30525
	agegroup6	α16	-4.7726	-4.82405	-4.7214
	agegroup7	α17	-4.90542	-4.96002	-4.85111
	agegroup8	α18	-4.37512	-4.42824	-4.32226
	female	α2	0.148891	0.135081	0.162695
	income	β1	-0.0294186	-0.0514771	-0.00734717
	popdens	β2	-0.0191764	-0.0430211	0.00471418
	agegroup1∗sturatio	γ1	0.0220757	-0.0387928	0.0827842
	agegroup2∗sturatio	γ2	0.0287989	-0.0275326	0.0850483
	agegroup3∗sturatio	γ3	0.00416179	-0.0534596	0.0616853
	agegroup4∗sturatio	γ4	0.0137514	-0.0440333	0.0714311
	agegroup5∗sturatio	γ5	-0.00469491	-0.062671	0.0531741
	agegroup6∗sturatio	γ6	-0.0242767	-0.0856133	0.0369015
	agegroup7∗sturatio	γ7	-0.065024	-0.13147	0.00115934
	agegroup8∗sturatio	γ8	-0.0926662	-0.156727	-0.0288111
	Precision SU	τυ	2201.95	244.019	7442.27
	Precision SS	τν	4.54845	3.74605	5.46358
1-15 November 2020	agegroup1	α11	-6.58621	-6.65401	-6.51896
	agegroup2	α12	-5.10525	-5.16276	-5.0482
	agegroup3	α13	-5.11406	-5.17221	-5.05637
	agegroup4	α14	-5.10079	-5.15863	-5.04341
	agegroup5	α15	-5.15826	-5.21583	-5.10114
	agegroup6	α16	-5.57566	-5.63758	-5.51422
	agegroup7	α17	-5.55224	-5.61772	-5.48727
	agegroup8	α18	-4.59428	-4.65391	-4.53512
	female	α2	0.242546	0.221942	0.263149
	income	β1	-0.041639	-0.0654107	-0.0178419
	popdens	β2	-0.0133196	-0.039139	0.0126416
	agegroup1∗sturatio	γ1	0.0130265	-0.0681074	0.0933328
	agegroup2∗sturatio	γ2	-0.0647822	-0.129757	1.51834e-05
	agegroup3∗sturatio	γ3	-0.0528749	-0.119447	0.0134768
	agegroup4∗sturatio	γ4	-0.051361	-0.118273	0.0153262
	agegroup5∗sturatio	γ5	-0.0402674	-0.106921	0.0261669
	agegroup6∗sturatio	γ6	-0.0373323	-0.110391	0.0353099
	agegroup7∗sturatio	γ7	-0.0422336	-0.120889	0.0358058
	agegroup8∗sturatio	γ8	0.058512	-0.00842404	0.125209
	Precision SU	τυ	2076.54	156.169	8051.87
	Precision SS	τν	4.38661	3.52972	5.38534
16-30 November 2020	agegroup1	α11	-6.66	-6.74881	-6.5717
	agegroup2	α12	-5.67414	-5.75741	-5.59133
	agegroup3	α13	-5.82425	-5.90938	-5.73957
	agegroup4	α14	-5.79284	-5.87741	-5.70874
	agegroup5	α15	-5.83762	-5.92168	-5.75401
	agegroup6	α16	-6.26902	-6.35901	-6.17956
	agegroup7	α17	-6.21102	-6.30552	-6.11716
	agegroup8	α18	-4.96049	-5.04485	-4.87658
	female	α2	0.28734	0.26012	0.314572
	income	β1	-0.0437789	-0.0777634	-0.00981539
	popdens	β2	-0.0163528	-0.0545889	0.0219645
	agegroup1∗sturatio	γ1	1.62692e-05	-0.101767	0.101169
	agegroup2∗sturatio	γ2	-0.0165748	-0.10752	0.0741912
	agegroup3∗sturatio	γ3	-0.0621146	-0.157711	0.0331269
	agegroup4∗sturatio	γ4	-0.0394944	-0.134786	0.0554534
	agegroup5∗sturatio	γ5	0.00698466	-0.0871326	0.100791
	agegroup6∗sturatio	γ6	-0.0284168	-0.132439	0.0749041
	agegroup7∗sturatio	γ7	-0.133544	-0.24722	-0.0208902
	agegroup8∗sturatio	γ8	-0.0238066	-0.116959	0.0690608
	Precision SU	τυ	19.7453	11.6335	31.8496
	Precision SS	τν	5.16327	2.85577	8.51346
1-15 December 2020	agegroup1	α11	-6.46153	-6.56017	-6.36272
	agegroup2	α12	-5.77453	-5.8709	-5.67792
	agegroup3	α13	-5.93626	-6.03431	-5.83802
	agegroup4	α14	-5.92172	-6.0194	-5.82383
	agegroup5	α15	-5.97995	-6.07729	-5.88241
	agegroup6	α16	-6.37586	-6.47815	-6.27347
	agegroup7	α17	-6.23856	-6.34358	-6.13353
	agegroup8	α18	-5.08824	-5.18563	-4.99063
	female	α2	0.243815	0.216785	0.270852
	income	β1	-0.0373902	-0.080159	0.00509952
	popdens	β2	0.0192987	-0.0266575	0.0651274
	agegroup1∗sturatio	γ1	-0.0152739	-0.130753	0.0999826
	agegroup2∗sturatio	γ2	-0.0556077	-0.166073	0.0548139
	agegroup3∗sturatio	γ3	-0.00245136	-0.115669	0.110622
	agegroup4∗sturatio	γ4	-0.018685	-0.132483	0.0949529
	agegroup5∗sturatio	γ5	0.00079243	-0.112464	0.113907
	agegroup6∗sturatio	γ6	0.0460818	-0.0740691	0.165803
	agegroup7∗sturatio	γ7	0.0115731	-0.113676	0.136188
	agegroup8∗sturatio	γ8	0.0956482	-0.0148209	0.206064
	Precision SU	τυ	24.3778	12.1235	43.5209
	Precision SS	τν	1.92049	1.45149	2.45505
16-31 December 2020	agegroup1	α11	-6.46751	-6.55155	-6.38405
	agegroup2	α12	-5.73093	-5.81115	-5.65123
	agegroup3	α13	-5.84337	-5.92553	-5.76176
	agegroup4	α14	-5.87571	-5.95782	-5.79417
	agegroup5	α15	-5.88287	-5.96398	-5.8023
	agegroup6	α16	-6.24709	-6.33393	-6.16086
	agegroup7	α17	-6.24339	-6.3358	-6.15171
	agegroup8	α18	-5.2509	-5.33444	-5.16791
	female	α2	0.188381	0.160022	0.21674
	income	β1	-0.03813	-0.0716462	-0.00464806
	popdens	β2	-0.0139477	-0.0499297	0.0221286
	agegroup1∗sturatio	γ1	-0.15863	-0.260122	-0.0578355
	agegroup2∗sturatio	γ2	-0.040907	-0.131438	0.0492401
	agegroup3∗sturatio	γ3	-0.114186	-0.210275	-0.0186642
	agegroup4∗sturatio	γ4	-0.10442	-0.201425	-0.00798524
	agegroup5∗sturatio	γ5	-0.0482719	-0.143062	0.0460199
	agegroup6∗sturatio	γ6	-0.0210373	-0.124209	0.0812645
	agegroup7∗sturatio	γ7	-0.0507485	-0.163648	0.0608446
	agegroup8∗sturatio	γ8	-0.0126896	-0.108699	0.0827459
	Precision SU	τυ	76.9455	33.6691	186.342
	Precision SS	τν	2.76938	2.08733	3.38218

## Sheet: Brussels-Walloon
Period	Effect	Parameter	Estimate	95% credible interval
				Upper	Lower
1-15 June 2020	agegroup1	α11	-10.6811	-11.0494	-10.3333
	agegroup2	α12	-9.75663	-10.0722	-9.45608
	agegroup3	α13	-9.59685	-9.9107	-9.29796
	agegroup4	α14	-9.78256	-10.108	-9.47301
	agegroup5	α15	-9.72246	-10.0445	-9.41649
	agegroup6	α16	-9.64819	-9.9782	-9.33479
	agegroup7	α17	-9.5658	-9.92898	-9.22211
	agegroup8	α18	-8.59035	-8.90831	-8.28729
	female	α2	0.134036	-0.0212239	0.289953
	income	β1	-0.112747	-0.175819	-0.0515305
	popdens	β2	0.100521	0.00666057	0.199063
	agegroup1∗sturatio	γ1	-0.141254	-0.522573	0.199757
	agegroup2∗sturatio	γ2	0.0357614	-0.203701	0.251882
	agegroup3∗sturatio	γ3	0.132675	-0.0887568	0.334342
	agegroup4∗sturatio	γ4	0.048267	-0.222499	0.290772
	agegroup5∗sturatio	γ5	0.211632	-0.00335913	0.405546
	agegroup6∗sturatio	γ6	0.0701486	-0.200165	0.308754
	agegroup7∗sturatio	γ7	0.110539	-0.181751	0.362589
	agegroup8∗sturatio	γ8	-0.00790423	-0.264375	0.224897
	Precision SU	τυ	1861.29	117.676	6738.37
	Precision SS	τν	1.27784	0.694337	2.21157
16-30 June 2020	agegroup1	α11	-10.4549	-10.8012	-10.125
	agegroup2	α12	-9.9554	-10.2919	-9.63447
	agegroup3	α13	-9.78563	-10.1188	-9.46767
	agegroup4	α14	-10.2204	-10.5862	-9.87289
	agegroup5	α15	-10.1063	-10.4621	-9.76806
	agegroup6	α16	-10.2704	-10.6618	-9.90079
	agegroup7	α17	-10.1967	-10.6569	-9.77285
	agegroup8	α18	-9.6308	-10.0767	-9.21715
	female	α2	0.428863	0.252711	0.606952
	income	β1	-0.0825543	-0.154165	-0.0120228
	popdens	β2	0.120879	0.0135195	0.233441
	agegroup1∗sturatio	γ1	0.0814788	-0.199752	0.327896
	agegroup2∗sturatio	γ2	0.12685	-0.0965416	0.329573
	agegroup3∗sturatio	γ3	-0.043765	-0.319456	0.206421
	agegroup4∗sturatio	γ4	-0.0394304	-0.377222	0.258431
	agegroup5∗sturatio	γ5	0.140367	-0.122682	0.371063
	agegroup6∗sturatio	γ6	0.013399	-0.341012	0.315992
	agegroup7∗sturatio	γ7	-0.456792	-0.951211	-0.000721043
	agegroup8∗sturatio	γ8	-0.755124	-1.21307	-0.322793
	Precision SU	τυ	1623.2	96.3967	5651.91
	Precision SS	τν	0.836009	0.474757	1.38353
1-15 July 2020	agegroup1	α11	-10.6562	-11.0428	-10.2875
	agegroup2	α12	-9.5491	-9.89268	-9.22124
	agegroup3	α13	-9.71642	-10.0734	-9.37538
	agegroup4	α14	-9.87571	-10.2396	-9.52814
	agegroup5	α15	-10.0785	-10.457	-9.71755
	agegroup6	α16	-10.3791	-10.8057	-9.97508
	agegroup7	α17	-10.4917	-11.0317	-10.0004
	agegroup8	α18	-9.84148	-10.3206	-9.39482
	female	α2	-0.0172571	-0.177313	0.142745
	income	β1	-0.111246	-0.19921	-0.0238891
	popdens	β2	0.123063	-0.0114359	0.261914
	agegroup1∗sturatio	γ1	-0.00644828	-0.379872	0.330594
	agegroup2∗sturatio	γ2	-0.0260733	-0.306835	0.239183
	agegroup3∗sturatio	γ3	0.298742	0.0586557	0.53147
	agegroup4∗sturatio	γ4	0.143122	-0.153431	0.416419
	agegroup5∗sturatio	γ5	0.210218	-0.0807627	0.476663
	agegroup6∗sturatio	γ6	0.222534	-0.11586	0.518548
	agegroup7∗sturatio	γ7	-0.574841	-1.17731	-0.0158654
	agegroup8∗sturatio	γ8	-0.362699	-0.884465	0.11963
	Precision SU	τυ	2.32211	1.00379	4.48561
	Precision SS	τν	1.19267	0.415009	2.84605
16-31 July 2020	agegroup1	α11	-9.26191	-9.46301	-9.06709
	agegroup2	α12	-8.29372	-8.47485	-8.11854
	agegroup3	α13	-8.36797	-8.55474	-8.18714
	agegroup4	α14	-8.48408	-8.67305	-8.30111
	agegroup5	α15	-8.6798	-8.87551	-8.49028
	agegroup6	α16	-9.23699	-9.47342	-9.00911
	agegroup7	α17	-9.30643	-9.5844	-9.04096
	agegroup8	α18	-8.92919	-9.20935	-8.66148
	female	α2	0.0476576	-0.0418711	0.137191
	income	β1	-0.0877977	-0.14185	-0.0345005
	popdens	β2	0.145499	0.0651391	0.228044
	agegroup1∗sturatio	γ1	-0.049685	-0.25474	0.148608
	agegroup2∗sturatio	γ2	0.204689	0.063716	0.345042
	agegroup3∗sturatio	γ3	0.256781	0.111052	0.401179
	agegroup4∗sturatio	γ4	0.113378	-0.055642	0.278085
	agegroup5∗sturatio	γ5	0.115122	-0.0626846	0.286637
	agegroup6∗sturatio	γ6	0.197436	-0.0156286	0.39453
	agegroup7∗sturatio	γ7	0.0747809	-0.213435	0.334248
	agegroup8∗sturatio	γ8	-0.0649144	-0.375587	0.223346
	Precision SU	τυ	1862.15	112.17	6765.92
	Precision SS	τν	0.705066	0.494587	0.985503
1-15 August 2020	agegroup1	α11	-8.70875	-8.89612	-8.52717
	agegroup2	α12	-7.82583	-8.00465	-7.65299
	agegroup3	α13	-7.97227	-8.1548	-7.7956
	agegroup4	α14	-8.04667	-8.23025	-7.86895
	agegroup5	α15	-8.21497	-8.4021	-8.03364
	agegroup6	α16	-8.71064	-8.91943	-8.50794
	agegroup7	α17	-9.05006	-9.30289	-8.80617
	agegroup8	α18	-8.58811	-8.83494	-8.34947
	female	α2	-0.0187989	-0.0839592	0.0463049
	income	β1	-0.100868	-0.16187	-0.0392554
	popdens	β2	0.182054	0.0924627	0.273997
	agegroup1∗sturatio	γ1	0.19874	0.0338461	0.362526
	agegroup2∗sturatio	γ2	0.139267	-0.0137993	0.292588
	agegroup3∗sturatio	γ3	0.13754	-0.0220308	0.296844
	agegroup4∗sturatio	γ4	0.111523	-0.0529401	0.275233
	agegroup5∗sturatio	γ5	0.132489	-0.0342767	0.298036
	agegroup6∗sturatio	γ6	0.203767	0.0208	0.382616
	agegroup7∗sturatio	γ7	0.215007	-0.00553914	0.422584
	agegroup8∗sturatio	γ8	0.110811	-0.125317	0.333799
	Precision SU	τυ	2.59939	1.76518	3.6589
	Precision SS	τν	5.72879	1.63126	16.8896
16-31 August 2020	agegroup1	α11	-8.75455	-8.93377	-8.58046
	agegroup2	α12	-7.89447	-8.06621	-7.72801
	agegroup3	α13	-8.14053	-8.31739	-7.96881
	agegroup4	α14	-8.29104	-8.4705	-8.11671
	agegroup5	α15	-8.43025	-8.61325	-8.25236
	agegroup6	α16	-8.94268	-9.15055	-8.74052
	agegroup7	α17	-9.08304	-9.32342	-8.85048
	agegroup8	α18	-9.05555	-9.32388	-8.79762
	female	α2	0.0249876	-0.0400747	0.0900181
	income	β1	-0.121114	-0.176864	-0.0659978
	popdens	β2	0.237251	0.156177	0.320744
	agegroup1∗sturatio	γ1	0.201162	0.0480425	0.352938
	agegroup2∗sturatio	γ2	0.249523	0.115587	0.384456
	agegroup3∗sturatio	γ3	0.289923	0.149924	0.430277
	agegroup4∗sturatio	γ4	0.264847	0.117744	0.411329
	agegroup5∗sturatio	γ5	0.239209	0.0869761	0.390003
	agegroup6∗sturatio	γ6	0.24534	0.0656729	0.418553
	agegroup7∗sturatio	γ7	0.0991681	-0.139632	0.323596
	agegroup8∗sturatio	γ8	0.179548	-0.0791524	0.416218
	Precision SU	τυ	3.79553	2.42216	5.52502
	Precision SS	τν	7.13884	1.84171	23.5365
1-15 September 2020	agegroup1	α11	-7.56114	-7.68348	-7.44047
	agegroup2	α12	-6.85842	-6.97701	-6.7415
	agegroup3	α13	-7.16388	-7.28762	-7.04185
	agegroup4	α14	-7.28401	-7.40936	-7.16038
	agegroup5	α15	-7.42813	-7.55617	-7.30184
	agegroup6	α16	-7.90937	-8.05612	-7.76499
	agegroup7	α17	-8.24528	-8.42767	-8.0675
	agegroup8	α18	-8.22465	-8.43156	-8.02443
	female	α2	0.058845	0.0100049	0.107667
	income	β1	-0.0576281	-0.101195	-0.0138447
	popdens	β2	0.147427	0.0829711	0.212736
	agegroup1∗sturatio	γ1	0.167657	0.0474926	0.28712
	agegroup2∗sturatio	γ2	0.238806	0.128943	0.348709
	agegroup3∗sturatio	γ3	0.252919	0.137362	0.368149
	agegroup4∗sturatio	γ4	0.220883	0.100679	0.340396
	agegroup5∗sturatio	γ5	0.141278	0.0149326	0.266489
	agegroup6∗sturatio	γ6	0.214997	0.0737907	0.353287
	agegroup7∗sturatio	γ7	0.0735218	-0.118432	0.257871
	agegroup8∗sturatio	γ8	0.0662179	-0.154246	0.275716
	Precision SU	τυ	5.83803	3.75304	8.54903
	Precision SS	τν	3.43068	1.68151	6.5619
16-30 September 2020	agegroup1	α11	-6.62342	-6.70369	-6.54369
	agegroup2	α12	-5.59499	-5.67014	-5.52036
	agegroup3	α13	-6.15811	-6.23862	-6.07814
	agegroup4	α14	-6.18762	-6.26824	-6.10755
	agegroup5	α15	-6.33526	-6.41773	-6.25336
	agegroup6	α16	-6.80054	-6.89456	-6.70738
	agegroup7	α17	-6.99069	-7.10229	-6.88067
	agegroup8	α18	-6.66213	-6.77582	-6.55008
	female	α2	0.0646557	0.032839	0.0964578
	income	β1	-0.0317896	-0.0632645	-0.000295793
	popdens	β2	0.100711	0.0560198	0.145688
	agegroup1∗sturatio	γ1	0.152439	0.0676873	0.236907
	agegroup2∗sturatio	γ2	0.25193	0.175663	0.328388
	agegroup3∗sturatio	γ3	0.167363	0.0842535	0.250306
	agegroup4∗sturatio	γ4	0.136403	0.0514123	0.221119
	agegroup5∗sturatio	γ5	0.144516	0.0584778	0.230186
	agegroup6∗sturatio	γ6	0.119166	0.0211198	0.216023
	agegroup7∗sturatio	γ7	0.0757939	-0.0416162	0.190416
	agegroup8∗sturatio	γ8	0.0430582	-0.0785557	0.161827
	Precision SU	τυ	11.9339	7.90547	17.2446
	Precision SS	τν	4.45925	2.60548	7.20024
1-15 October 2020	agegroup1	α11	-4.88213	-4.91301	-4.85132
	agegroup2	α12	-3.86032	-3.88738	-3.83327
	agegroup3	α13	-4.24378	-4.27363	-4.21398
	agegroup4	α14	-4.27218	-4.30196	-4.24246
	agegroup5	α15	-4.40121	-4.43173	-4.37075
	agegroup6	α16	-4.88912	-4.92609	-4.85233
	agegroup7	α17	-5.0865	-5.13281	-5.04056
	agegroup8	α18	-4.83307	-4.88223	-4.78436
	female	α2	0.0996319	0.0837993	0.115455
	income	β1	0.0259869	0.0092766	0.0427016
	popdens	β2	0.00465317	-0.0185397	0.0278966
	agegroup1∗sturatio	γ1	0.0785216	0.0344457	0.122581
	agegroup2∗sturatio	γ2	0.118583	0.0781614	0.159102
	agegroup3∗sturatio	γ3	0.066163	0.0232657	0.109088
	agegroup4∗sturatio	γ4	0.0323137	-0.0113675	0.0759953
	agegroup5∗sturatio	γ5	0.0614956	0.0177954	0.105185
	agegroup6∗sturatio	γ6	0.0551806	0.00683193	0.103353
	agegroup7∗sturatio	γ7	-0.0445512	-0.10291	0.0132606
	agegroup8∗sturatio	γ8	-0.18256	-0.246891	-0.118807
	Precision SU	τυ	1754.16	106.857	6530.34
	Precision SS	τν	3.96192	2.80098	4.96056
16-31 October 2020	agegroup1	α11	-4.33879	-4.36293	-4.31555
	agegroup2	α12	-3.24968	-3.27057	-3.22998
	agegroup3	α13	-3.25288	-3.27422	-3.23266
	agegroup4	α14	-3.2623	-3.28353	-3.24221
	agegroup5	α15	-3.38956	-3.41114	-3.3691
	agegroup6	α16	-3.77581	-3.80014	-3.7524
	agegroup7	α17	-3.87058	-3.89884	-3.84306
	agegroup8	α18	-3.3902	-3.41786	-3.3633
	female	α2	0.171008	0.160511	0.181499
	income	β1	0.0328223	0.0199059	0.0454529
	popdens	β2	-0.0496971	-0.0666833	-0.0326404
	agegroup1∗sturatio	γ1	0.0212699	-0.0121477	0.0550093
	agegroup2∗sturatio	γ2	-0.0151739	-0.0459789	0.0160622
	agegroup3∗sturatio	γ3	-0.0425367	-0.0740658	-0.0105872
	agegroup4∗sturatio	γ4	-0.0350635	-0.0667165	-0.0029948
	agegroup5∗sturatio	γ5	-0.0332231	-0.0650697	-0.000980511
	agegroup6∗sturatio	γ6	-0.0597147	-0.0938917	-0.0252335
	agegroup7∗sturatio	γ7	-0.0787116	-0.116093	-0.0411581
	agegroup8∗sturatio	γ8	-0.0820094	-0.11872	-0.0450876
	Precision SU	τυ	1826.76	224.345	6227.83
	Precision SS	τν	7.46562	6.09159	9.04314
1-15 November 2020	agegroup1	α11	-6.02841	-6.0831	-5.97474
	agegroup2	α12	-4.47434	-4.51797	-4.43196
	agegroup3	α13	-4.33689	-4.38047	-4.29456
	agegroup4	α14	-4.30653	-4.34976	-4.26456
	agegroup5	α15	-4.34661	-4.38991	-4.30459
	agegroup6	α16	-4.60786	-4.65389	-4.56302
	agegroup7	α17	-4.5684	-4.61789	-4.51999
	agegroup8	α18	-3.90205	-3.94936	-3.85586
	female	α2	0.192041	0.174488	0.20959
	income	β1	0.0243923	0.00483658	0.0439594
	popdens	β2	-0.0489355	-0.0739749	-0.023618
	agegroup1∗sturatio	γ1	-0.0238355	-0.0822812	0.0341753
	agegroup2∗sturatio	γ2	-0.123581	-0.172052	-0.0749641
	agegroup3∗sturatio	γ3	-0.1106	-0.159449	-0.0615989
	agegroup4∗sturatio	γ4	-0.117127	-0.166203	-0.0679044
	agegroup5∗sturatio	γ5	-0.0842128	-0.132744	-0.035551
	agegroup6∗sturatio	γ6	-0.127012	-0.178904	-0.0751076
	agegroup7∗sturatio	γ7	-0.111956	-0.166644	-0.0574
	agegroup8∗sturatio	γ8	-0.053546	-0.104519	-0.00255061
	Precision SU	τυ	39.3034	25.3368	58.4609
	Precision SS	τν	10.5464	6.62153	15.8858
16-30 November 2020	agegroup1	α11	-6.4868	-6.5505	-6.42505
	agegroup2	α12	-5.48423	-5.53837	-5.43241
	agegroup3	α13	-5.48569	-5.54131	-5.43225
	agegroup4	α14	-5.48121	-5.53639	-5.42825
	agegroup5	α15	-5.49347	-5.54858	-5.44066
	agegroup6	α16	-5.66688	-5.72699	-5.60891
	agegroup7	α17	-5.54516	-5.61114	-5.48118
	agegroup8	α18	-4.57023	-4.62725	-4.51542
	female	α2	0.192651	0.164021	0.221288
	income	β1	0.00370942	-0.0187183	0.0254866
	popdens	β2	-0.0496871	-0.0793215	-0.0195484
	agegroup1∗sturatio	γ1	-0.0807399	-0.15452	-0.00749343
	agegroup2∗sturatio	γ2	-0.132981	-0.194625	-0.0709748
	agegroup3∗sturatio	γ3	-0.0949522	-0.158283	-0.0313335
	agegroup4∗sturatio	γ4	-0.114245	-0.178802	-0.049415
	agegroup5∗sturatio	γ5	-0.117378	-0.181709	-0.0528195
	agegroup6∗sturatio	γ6	-0.108016	-0.177522	-0.0386891
	agegroup7∗sturatio	γ7	-0.183166	-0.260796	-0.106068
	agegroup8∗sturatio	γ8	-0.0668379	-0.129871	-0.00359892
	Precision SU	τυ	55.7284	25.8286	86.5934
	Precision SS	τν	4.36621	3.21649	5.82085
1-15 December 2020	agegroup1	α11	-6.43854	-6.51862	-6.36039
	agegroup2	α12	-5.87286	-5.95008	-5.79762
	agegroup3	α13	-5.78121	-5.85887	-5.7055
	agegroup4	α14	-5.85126	-5.92938	-5.77509
	agegroup5	α15	-5.9529	-6.03215	-5.87563
	agegroup6	α16	-6.07881	-6.16295	-5.99662
	agegroup7	α17	-5.87878	-5.96764	-5.79188
	agegroup8	α18	-4.89743	-4.97703	-4.81978
	female	α2	0.152825	0.118559	0.187101
	income	β1	-0.00319533	-0.0359399	0.0292393
	popdens	β2	-0.0710613	-0.114595	-0.0273348
	agegroup1∗sturatio	γ1	-0.044901	-0.136602	0.0465178
	agegroup2∗sturatio	γ2	-0.0353	-0.120603	0.0501007
	agegroup3∗sturatio	γ3	-0.0628986	-0.150835	0.0250616
	agegroup4∗sturatio	γ4	-0.0494946	-0.138751	0.0396959
	agegroup5∗sturatio	γ5	-0.0498643	-0.139885	0.0399808
	agegroup6∗sturatio	γ6	-0.0518142	-0.146931	0.0427234
	agegroup7∗sturatio	γ7	-0.0389914	-0.137378	0.0584661
	agegroup8∗sturatio	γ8	-0.109885	-0.200244	-0.0196085
	Precision SU	τυ	12.5512	7.39502	20.5344
	Precision SS	τν	3.64908	1.90152	6.18173
16-31 December 2020	agegroup1	α11	-6.79476	-6.87786	-6.71337
	agegroup2	α12	-5.97368	-6.04925	-5.89988
	agegroup3	α13	-5.93327	-6.01	-5.85824
	agegroup4	α14	-5.92868	-6.00484	-5.85426
	agegroup5	α15	-6.0448	-6.12233	-5.96905
	agegroup6	α16	-6.19598	-6.27926	-6.11449
	agegroup7	α17	-6.13685	-6.22863	-6.04693
	agegroup8	α18	-5.22249	-5.30413	-5.14256
	female	α2	0.160529	0.12411	0.196961
	income	β1	0.0297876	0.000945595	0.0585525
	popdens	β2	-0.0125097	-0.052784	0.028403
	agegroup1∗sturatio	γ1	-0.0307347	-0.117125	0.0543989
	agegroup2∗sturatio	γ2	-0.0825287	-0.16062	-0.00515272
	agegroup3∗sturatio	γ3	-0.0577764	-0.13754	0.0212236
	agegroup4∗sturatio	γ4	-0.0939689	-0.175625	-0.0130767
	agegroup5∗sturatio	γ5	-0.0753312	-0.157104	0.0056011
	agegroup6∗sturatio	γ6	-0.128893	-0.218396	-0.0405957
	agegroup7∗sturatio	γ7	-0.0795318	-0.174076	0.0131773
	agegroup8∗sturatio	γ8	-0.206454	-0.294955	-0.118859
	Precision SU	τυ	18.0506	9.69085	31.6482
	Precision SS	τν	4.14343	2.22134	6.91515
